# Supplementary material for: Applications of Airway Ultrasound for Endotracheal Intubation in Pediatric Patients: A Systematic Review
Source: J Clin Med. 2023 Feb 13;12(4):1477. doi: 10.3390/jcm12041477 (PMC9961112; doi:10.3390/jcm12041477)
Supplement: Supplementary file 1 [file jcm-12-01477-s001.zip]

Archive with 1 entries (1 files):
- jcm-2176005-supplementary.pdf
